# Supplementary material for: Blood pressure telemonitoring and the incidence of cardiovascular events: a records based, matched patient analysis
Source: Eur Heart J Digit Health. 2026 May 26;7(5):ztag069. doi: 10.1093/ehjdh/ztag069 (PMC13208916; doi:10.1093/ehjdh/ztag069)
Supplement: ztag069_Supplementary_Data [file ztag069_supplementary_data.zip]

Archive with 2 entries (2 files):
- data specification.xlsx
- supplementary material.docx
