# Supplementary material for: Blood pressure telemonitoring and the incidence of cardiovascular events: a records based, matched patient analysis
Source: Eur Heart J Digit Health. 2026 May 26;7(5):ztag069. doi: 10.1093/ehjdh/ztag069 (PMC13208916; doi:10.1093/ehjdh/ztag069)
Supplement: ztag069_Supplementary_Data [file ztag069_supplementary_data.zip › data specification.xlsx]

## Sheet: Overview & Contents
	Purpose of Document
	This Project Specification form has a number of important functions and is required for projects that have requested eDRIS data provision and/or storage in the National Safe Haven (NSH). This document will be used: - as the main supporting document to accompany the PBPP application form instead of fully completing section 4.3 in the application. - for audit purposes i.e. for data checking prior t…
	Acknowledgements The eDRIS team ask that you acknowledge the use of our service and the National Safe Haven in any publications/presentations where appropriate. An example of this is shown below: “The authors would like to acknowledge the support of the eDRIS Team (Public Health Scotland) for their involvement in obtaining approvals, provisioning and linking data and the use of the secure analyti…
	Tab Overview
	Tabs in the worksheet are colour coded: - Blue - Worksheet instructions and information - Green - To be completed with information on data provision or extraction processes - Orange - Dataset specific variable lists
	Tabs Included
	This document contains the national datasets and variables commonly requested by researchers but does not contain all datasets available from National Services Scotland (NSS) and/or Public Health Scotland (PHS) and does not include all variables available within each example dataset specified.
	Overview and Contents	Summary of document contents, each tab's contents and intended use
	Instructions	More detailed guidance on how to complete each tab
	Additional resources	Glossary of terms used and weblinks to information which may be useful
	Deprivation	List of variables which can be requested to provide socioeconomic information
	Data Flow	Template data flow diagram
	Cohort Definition	Template table which can be completed to define cohort requirements
	Matched Controls	Template table which can be completed to define matched control requirements
	SMR00	List of variables available from SMR00 - outpatient admissions
	SMR01	List of variables available from SMR01 - inpatients and daycases
	SMR02	List of variables available from SMR02 - maternity
	SMR04	List of variables available from SMR04 - mental health inpatient admissions
	SMR06	List of variables available from SMR06 - cancer registry
	NRS Deaths	List of variables available from NRS deaths
	A&E	List of variables available from A&E - emergency presentation & admissions
	Prescribing Information System	List of variables available from PIS - record of community prescribing information
	SBR	List of variables available from SBR (Scottish Birth Record)
	SMR11	List of variables available from SMR11 - Neonatal Inpatient dataset, 1981-2002
	NRS Infant Deaths	List of variables available from NRS Infant Deaths
	NRS Stillbirths	List of variables available from NRS Stillbirths
	External Dataset	For completion with details of variables requested from data controllers other than PHS/NSS or other PHS/NSS datasets
	Version 1 - 29 September 2020

## Sheet: Instructions
General Notes
This document is designed to be a template used by researchers and therefore datasets or variables not required must be removed, and others added as needed. Details of each dataset should be entered on a separate worksheet.
Refer to the Variable Reference File provided which provides further details on the variables available, definitions and data availability.
Refer to the COVID-19-Research-Database-Dataset-and-Variable file in the link here which also provides further details on the variables available, definitions and data availability for COVID projects.
At a minimum the Dataflow worksheet, Cohort Definition worksheet, and a worksheet for each dataset are required.
All datasets/variables that will fulfil the aims and objectives of the project must be reviewed by PBPP and approved, including - external datasets & variables - those only required for processing such as cohort extraction, derivation of matched controls and linkage of datasets. - unlinked anonymised datasets which will be uploaded to the National Safe Haven When deciding which datasets and varia…
If a dataset extraction needs to be repeated for more than one criteria/group, include as a separate worksheet i.e. SMR01 - For Mother; SMR01 - For Child. Please also note that datamarts can have multiple datasets and each component dataset should be on a separate sheet i.e. Unscheduled Care Datamart separate sheet for A&E, SAS, NHS24 etc, or Child Health Surveillance Programme with separate shee…
The commonly requested variables in the template are structured in the following order: - Demographic Variables - Variables to meet outcomes of aims and objectives - Derived variables, specifying variables required and expected calculation, who will create these variables (i.e. researcher, eDRIS)
Once completed, this document should be saved with a file name in the following format: Study XXXX-NNNN - Applicant Surname - Project Specification Form- Version X
After initial approval is received, if any amendments to the project require changes/additions to the variables, every relevant sheet in this document must be updated, the version number updated, and the document included in full with the amendment supporting materials.
Green tabs - extraction and provision process sheets
Data flow	A data flow diagram should be completed to indicate the flow of data from cohort creation through to researcher access, focusing on how and where identifiers will be transferred. Any queries please contact your eDRIS research co-ordinator
Cohort Definition	If the cohort for your study will be derived by eDRIS/PHS, use this table to specify how the cohort will be defined. Including inclusion or exclusion criteria such as patient age, gender, location, condition or operation of interest and the dataset(s) you want the cohort to be derived from. If your study will have multiple cohorts please enter the details for each one on a separate line and provi…
Matched Control	If you require matched controls you will need to detail which criteria to match on, and how closely they should match each case. Please do so by completing the matched controls tables. Matched controls are usually selected to have the same age, gender and socioeconomic background as the case, but further criteria can be selected if necessary. Selecting lots of criteria or requiring exact matches …
Orange tabs - dataset specific variable lists
Consideration for each variable must take into account the data minimisation principle within the GDPR legislation and disclosure risk.
Column Name:	Description:	Further explanation:
Data Source	Specific to the Demographic file tab	Identify which data source(s) the variables have been extracted from to produce the Demographic dataset i.e. this might be used specifically for matched controls or may also be a summary of the cohort itself if relevant for the project. Confirm with eDRIS if required.
Variable	Name of variable as it appears on the dataset for extraction. Must be each individual variable and not data type i.e. Comorbidities is not a variable in SMR01, the actual variables to receive this information must be specified such as diagnosis variables.
Time Period	Period to be specified for extraction i.e. Apr-1997 to latest available i.e. Jan-1981 to Dec-2018 i.e. Jan-Dec 2019	This time period needs to be what is required for the project specification AND take into consideration when the data is available. For national dataset please refer to the Variable Reference File for data availability.
Processing Only	X if variable is used in processing only	Processing only refers to variables required for linkage or extraction but which are not released to the researcher. If the variable is not directly being provided to the researcher but is used in a calculation for a derived variable, this needs to be specified in the Comments column i.e. Date of Birth used in Age calculation or partial date being provided.
Justification	Justification for inclusion of variable	It is beneficial to consider the reason each variable is being included i.e. which aims and objectives does it fulfil. At a minimum, any identifying or potentially identifying variables (could be combination of variables) will require justification to highlight the rationale and benefit of inclusion over the privacy/data protection risks. Specifying mitigating steps in data processing or expected…
Comments	Comments/known data caveats e.g.: - variables that won't be provided in full i.e. partial dates - variables that are used in calculations for derived variables
Coding	Any relevant coding required for the extraction such as: ICD 10 codes Female = 1 After incident date
eDRIS review (internal use only)	Comments/data caveats provided by eDRIS pre-approval review returned to researcher for consideration

## Sheet: Additional resources 
Additional Resources
A collection of links out to webpages which may contain helpful information in completing the rest of the variable specification, and a glossary defining some of the terms used throughout this document and commonly used when discussing data linkage, particularly linkage of Scottish health data.
Glossary of Terms
Term	Definition
CHI/CHI number	Unique number allocated to all individuals who have contact with the Scottish National Health Service. Identifiable and used for linkage. May be referred to as UPI number on national datasets.
CHI database	A database of primarily demographic information. Information from the CHI database can be used to estimate if someone has migrated out of Scotland and to flag future health events.
Cohort definition	Information that specifies the population you want to study. This can include people in a specific age range, with a particular condition or from a particular area. The cohort must be clearly defined for your project to be approved and for extraction and linkage to be done.
Data flow diagram	A flowchart showing how data will be transferred throughout a study. Should include where data will be sent, what method will be used, and whether identifiers will be transferred at each stage.
Data linkage	The process of linking information relating to a single individual from multiple source datasets using a unique identifier. Datasets released by eDRIS are linked using a study ID which replaces identifiable information such as the CHI number.
Defined daily dose	The assumed average maintenance dose per day for a drug used for its main indication in adults. Will almost always be different from the prescribed dose for an individual, as this will vary based on specific requirements.
Demographic file	A file provided for matched controls who do not have clinical records and would otherwise not appear in the extract. Gives non-clinical variables requested in the main extract. Can include outmigration data to adjust for loss to follow up if requested.
External dataset	An external data set is one that is not held by PHS. This includes data from other health boards, and non-health data such as Census or education data. Contact with external data providers should be made by the applicant as early as possible.
Geography	In cohort definition or selection of matched controls the geography can
Indexing	The process of replacing identifiable information with a single anonymised study ID.
Linkage summary	Shows how the cohort and extracts were created and how the linkage was done. Gives information on how many records are in each dataset and where records dropped out.
Matched controls	A secondary cohort made up of people who do not have the condition of interest but share other specified characteristics with the cases e.g. Age, gender, location, SIMD rank. Each case is linked to a specified number of controls to allow comparison.
NDC	The National Data Catalogue - This is a full record of all datasets held by Public Health Scotland with further detail on variables, data definitions and availability for linkage.
Potentially identifiable	Variables which are not explicitly identifiable, such as name or CHI, but which could be identifiable in certain circumstances e.g. in combination with other information.
Processing only	Variables which are required for during extraction or linkage but which are not released for use in analysis. CHI is the most common processing only variable.
SBR	The Scottish Birth Record is intended to capture all births in Scotland. The SBR started collecting data in 2002 and has now been rolled out throughout Scotland. Completeness is patchy and requests are not recommended unless the data are essential and not available from a more reliable source e.g. SMR02.
SMR	Scottish Morbidity Record - national datasets recording individual patients' contact with the health service
UPI number	Variable name of patient's most up to date CHI on national datasets. Used for processing only.
Weblinks
Further information on data linkage and administrative data
eDRIS website
Scottish Centre for Administrative Data Research (SCADR) Data access and handbook
Scottish Government data linkage information
Information Governance and Data Protection information
Guidance from MRC on GDPR and research
Guidance from ICO on GDPR, personal & special category data, and legal basis for processing
Guidance from ICO on the principles of data-minimisation
Permissions bodies (non-exhaustive)
Process & permission for accessing Scottish Government data
Process and permission for accessing linked health data
Safe havens & data they hold
Aberdeen - Grampian Data Safe Haven (DaSH)
Dundee - Health Informatics Centre (HIC)
Glasgow - NHS Greater Glasgow and Clyde Safe Haven
Edinburgh - NHS Lothian Safe Haven
National Safe Haven
Data ISD can provide
National Data Catalogue (NDC)
Data Quality and completeness information for national datasets
Information on national health audits and registers for specific conditions
Information on data held by National Records Scotland including Births & Deaths

## Sheet: Deprivation
Deprivation quintiles and deciles - copy and paste the variable name and add it the end of the variable list for each dataset where it is required
Variable
carstairs1981_sc_quintile
carstairs1981_sc_decile
carstairs1991_sc_quintile
carstairs1991_sc_decile
carstairs2001_sc_quintile
carstairs2001_sc_decile
carstairs2011_sc_quintile
carstairs2011_sc_decile
simd2004_sc_quintile
simd2004_sc_decile
simd2006_sc_quintile
simd2006_sc_decile
simd2009v2_sc_quintile
simd2009v2_sc_decile
simd2012_sc_quintile
simd2012_sc_decile
simd2016_sc_decile
simd2016_sc_quintile
simd2020_sc_decile
simd2020_sc_quintile
URBAN/RURAL CODE 2003-2004
URBAN/RURAL CODE 2005-2006
URBAN/RURAL CODE 2007-2008
URBAN/RURAL CODE 2009-2010
URBAN/RURAL CODE 2011-2012
URBAN/RURAL CODE 2013-2014
URBAN/RURAL CODE 2016
* for URBAN/RURAL 8 is provided

## Sheet: Data Flow
Data Flow Diagram - Study YYYY-NNNN

## Sheet: Cohort Definition
Cohort to be Derived by eDRIS/NSS
Cohort Group Name	Cohort Group Description	Datasets	Time Period	Age	Sex	Diagnosis code	Operation code	Prescribed drug name(s) or group BNF code	Geography	Additional criteria 1	Additional criteria 2	Additional criteria 3
Hypertension	Prescribed first line anti-hypertensives	PIS	01/10/2018 - 29/02/2021	18 +	any			2.5.4: Alpha-adrenoceptor blocking drugs	NHS Lothian,	Exclude if in care home	Exclude if SMR02 indicates pregnancy or birth during period of interest
								2.5.5: Renin-angiotensin system drugs	NHS Lanarkshire
								2.6.2: Calcium-channel blockers	NHS Fife
									NHS Grampian
									NHS Forth Valley
Cohort to be provided by External Data Providers
						Identifiers (please complete this section with the number of individuals for which you hold the information - this is required if want us to find CHI numbers for your cohort)
Cohort Name	Cohort Description	Dataset Name	Time Period	Number of individuals in cohort	Do you have CHI numbers for all individuals?	Forename	Surname	sex	dob	postcode	CHI	Column1

## Sheet: Matched Controls
Please note that ECTU will be doing the matching for this study
	Control group 1	Control group 2
Name of dataset controls to be derived from e.g. CHI database, SMR01
Time Period
Number of controls required per case
Date when controls should be alive e.g. date of diagnosis of case
Matching Criteria	Please indicate if the following matching criteria are required and if the controls are to be matched exactly or within a defined tolerance e.g. year of birth +/- 2 years	Please indicate if the following matching criteria are required and if the controls are to be matched exactly or within a defined tolerance e.g. year of birth +/- 2 years
Age/year of birth
sex
Deprivation Category - please specify which and when this should be matched e.g. current postcode or historic postcode at time of diagnosis of case
Geography - e.g. health board etc. please specify
Any other criteria e.g. diagnosis codes, operation codes, prescribed drugs etc.
Demographics file - if you are selecting controls from the general population then some controls may not appear in any of the datasets requested if they haven't received any treatment,
in this situation you may want to request a demographics file listing all the cases plus their controls. If so please complete the demographics tab
indicating which variables you would like to receive. These are generally the variables used for matching, e.g. year of birth etc . We can also provide the transfer_out_date which
indicates the date someone moved out of Scotland

## Sheet: Demographic file
Data Source	Variable	Time Period	Processing Only	Justification	Comments	Coding	eDRIS review (internal use only)
PIS	NHS Board of Residence	at date of data collection	No	Cluster analysis by HB.	May be needed for cluster analysis. Needs to be visible to allow feedback to individual Health Boards	A 9-digit code representing the area where the patient usually resides
PIS	AGE_IN_YEARS	At date of data collection	No	Sub group analysis - age is an important factor in hypertension		3 digits
PIS	GENDER	As most recently recorded at date of data collection	No	Sub group analysis . Gender is an imprtant factor in cardiovascular disease	M/F only will be analysed - numbers with alternative identification likely to be too small for useful analysis	Male/ Female/ other or unknown
SMR00 SMR01	Ethnic group	As most recently recorded at date of data collection	No	Sub group analysis. Ethnicity is an important factor in cardiovascular disease	To monitor the demographic distribution of uptake of BP telemonitoring
PIS	postcode	As most recently recorded at date of data collection	Yes	To derive SIMD and urban/ rural code. Deprivation is an important factor in cardiovascular disease and rurality is important in service delivery
PIS	simd2016_sc_decile	Derived from postcode	No	Deprivation is an important factor in cardiovascular disease	To monitor the demographic distribution of uptake of BP telemonitoring
PIS	simd2016_sc_quintile	Derived from postcode	No	Deprivation is an important factor in cardiovascular disease	To monitor the demographic distribution of uptake of BP telemonitoring
PIS	simd2020_sc_decile	Derived from postcode	No	Deprivation is an important factor in cardiovascular disease	To monitor the demographic distribution of uptake of BP telemonitoring
PIS	simd2020_sc_quintile	Derived from postcode	No	Deprivation is an important factor in cardiovascular disease	To monitor the demographic distribution of uptake of BP telemonitoring
PIS	URBAN/RURAL CODE 2013-2014	Derived from postcode	No	Rurality is important in service delivery	To monitor the demographic distribution of uptake of BP telemonitoring
PIS	URBAN/RURAL CODE 2016	Derived from postcode	No	Rurality is important in service delivery	To monitor the demographic distribution of uptake of BP telemonitoring

## Sheet:  SMR00
Variable	Time Period required	Processing Only	Comments (e.g. if only year & month of date is required)	Justification added to table above section 4.4 on PBPP form (this must be completed for variables in red and if full dates are required) Y/N	Coding (if only certain codes are required then please specify here or add another tab if there are a large number e.g. ICD10 codes)	eDRIS review (internal use only)
UPI_NUMBER		X		for linkage
Ethnicity	As recorded			Ethnicity is an important factor in cardiovascular disease
CLINIC_DATE	01/03/2019 - to 28/02/2021		year and month only	Outpatient data required to measure total health service use.
SPECIALTY	01/03/2019 - to 28/02/2021			To distinguish between cardiovascular appointments and others
SIGNIFICANT_FACILITY	01/03/2019 - to 28/02/2021			Detailed analysis of patterns of service use particulary changes in response to the COVID-19 pandemic
PATIENT_CATEGORY	01/03/2019 - to 28/02/2021			Detailed analysis of patterns of service use particulary changes in response to the COVID-19 pandemic
REFERRAL_SOURCE	01/03/2019 - to 28/02/2021			Detailed analysis of patterns of service use particulary changes in response to the COVID-19 pandemic
REFERRAL_TYPE	01/03/2019 - to 28/02/2021			Detailed analysis of patterns of service use particulary changes in response to the COVID-19 pandemic
CLINIC_ATTENDANCE	01/03/2019 - to 28/02/2021			Detailed analysis of patterns of service use particulary changes in response to the COVID-19 pandemic
ATTENDANCE_FOLLOW_UP	01/03/2019 - to 28/02/2021			Detailed analysis of patterns of service use particulary changes in response to the COVID-19 pandemic
Mode of Consultation	March 2020 - 28/02/2021		Newly available	To analyse change to how services provided in response to COVID-19

## Sheet: SMR01
Variable	Time Period required	Processing Only	Comments (e.g. if only year & month of date is required)	Justification+E12 added to table above section 4.4 on PBPP form (this must be completed for variables in red and if full dates are required) Y/N	Coding (if only certain codes are required then please specify here or add another tab if there are a large number e.g. ICD10 codes)	eDRIS review (internal use only)
UPI_NUMBER		X		for linkage
Ethnicity	As recorded			Ethnicity is an important factor in cardiovascular disease and may be recorded in the hospital record if it is not available in the GP record
ADMISSION_TYPE	01/03/2019 - to 28/02/2021			Distinguish between elective and emergency admissions
ADMISSION_REASON	01/03/2019 - to 28/02/2021			Distinguish between elective and emergency admissions
ADMISSION_TRANSFER_FROM	01/03/2019 - to 28/02/2021			Dates required to ensure admissions involving transfers are treated as one
DISCHARGE_DATE	01/03/2019 - to 28/02/2021			Dates required to ensure admissions involving transfers are treated as one
DISCHARGE_TYPE	01/03/2019 - to 28/02/2021			To ensure admissions involving transfers are treated as one
DISCHARGE_TRANSFER_TO	01/03/2019 - to 28/02/2021			To ensure admissions involving transfers are treated as one
SPECIALTY	01/03/2019 - to 28/02/2021			To identify cardiovascular admissions vs others
SIGNIFICANT_FACILITY	01/03/2019 - to 28/02/2021			To analyse the use of particular facilities such as ICU, PCI suites in cardiovascular admissions and proposed thrombectomy facilities in stroke
MAIN_CONDITION	01/03/2019 - to 28/02/2021			To identify admissions for ACS, MI, stroke, uncontrolled heart failure (composite outcome for this study) and distinguish them from 1) other cardiovascular admissions 2) admissions for other reasons	ICD 10 codes in Chs IV E08-E13, IX, plus COVID-19 codes, Other diagnoses can be coded as 'other'
OTHER_CONDITION_1	01/03/2019 - to 28/02/2021			To identify admissions for ACS, MI, stroke, uncontrolled heart failure (composite outcome for this study) and distinguish them from 1) other cardiovascular admissions 2) admissions for other reasons	ICD 10 codes in Chs IV E08-E13, IX, plus COVID-19 codes, Other diagnoses can be coded as 'other'
OTHER_CONDITION_2	01/03/2019 - to 28/02/2021			To identify admissions for ACS, MI, stroke, uncontrolled heart failure (composite outcome for this study) and distinguish them from 1) other cardiovascular admissions 2) admissions for other reasons	ICD 10 codes in Chs IV E08-E13, IX, plus COVID-19 codes, Other diagnoses can be coded as 'other'
OTHER_CONDITION_3	01/03/2019 - to 28/02/2021			To identify admissions for ACS, MI, stroke, uncontrolled heart failure (composite outcome for this study) and distinguish them from 1) other cardiovascular admissions 2) admissions for other reasons	ICD 10 codes in Chs IV E08-E13, IX, plus COVID-19 codes, Other diagnoses can be coded as 'other'
OTHER_CONDITION_4	01/03/2019 - to 28/02/2021			To identify admissions for ACS, MI, stroke, uncontrolled heart failure (composite outcome for this study) and distinguish them from 1) other cardiovascular admissions 2) admissions for other reasons	ICD 10 codes in Chs IV E08-E13, IX, plus COVID-19 codes, Other diagnoses can be coded as 'other'
OTHER_CONDITION_5	01/03/2019 - to 28/02/2021			To identify admissions for ACS, MI, stroke, uncontrolled heart failure (composite outcome for this study) and distinguish them from 1) other cardiovascular admissions 2) admissions for other reasons	ICD 10 codes in Chs IV E08-E13, IX, plus COVID-19 codes, Other diagnoses can be coded as 'other'
MAIN_OPERATION	01/03/2019 - to 28/02/2021			To identify rates of surgical intervention for cardiovascular diease vs other surgical intervention in this population group
OTHER_OPERATION_1	01/03/2019 - to 28/02/2021			To identify rates of surgical intervention for cardiovascular diease vs other surgical intervention in this population group
OTHER_OPERATION_2	01/03/2019 - to 28/02/2021			To identify rates of surgical intervention for cardiovascular diease vs other surgical intervention in this population group
OTHER_OPERATION_3	01/03/2019 - to 28/02/2021			To identify rates of surgical intervention for cardiovascular diease vs other surgical intervention in this population group
DATE_OF_MAIN_OPERATION	01/03/2019 - to 28/02/2021			Dates will be used in data quality check for admissions
DATE_OF_OTHER_OPERATION_1	01/03/2019 - to 28/02/2021			Dates will be used in data quality check for admissions
DATE_OF_OTHER_OPERATION_2	01/03/2019 - to 28/02/2021			Dates will be used in data quality check for admissions
DATE_OF_OTHER_OPERATION_3	01/03/2019 - to 28/02/2021			Dates will be used in data quality check for admissions
INPATIENT_DAYCASE_IDENTIFIER	01/03/2019 - to 28/02/2021			To identify use of day surgery for cardiovascular conditions in this group
LENGTH_OF_STAY	01/03/2019 - to 28/02/2021			This variable plus dates of admission, transfer and discharge will be used to check data quality for continuous length of stay
CONTINUOUS INPATIENT STAY	01/03/2019 - to 28/02/2021			Outcome measure

[truncated: 7 more sheets: SMR04, NRS Deaths, A&E, Prescribing Information System, SMR02, Telemonitoring, Scale Up Pilot]
